# Supplementary material for: Ecological interactions in Cloudina from the Ediacaran of Brazil: implications for the rise of animal biomineralization
Source: Sci Rep. 2017 Jul 14;7:5482. doi: 10.1038/s41598-017-05753-8 (PMC5511220; doi:10.1038/s41598-017-05753-8)
Supplement: Supplementary file 2 — Supplementary Table S1 [file 41598_2017_5753_MOESM2_ESM.xls]

## Sheet: Plan1
Specimen	Analysis	Mg%	MgO%	C%	O%	Ca%	Al%	Si%	Na%	K%	Fe%
45 - 1	Spot 1	~	~	31.89	58.78	9.33	~	~	~	~	~
	Spot 2	~	~	33.98	58.83	7.19	~	~	~	~	~
	Spot 3	~	~	31.75	57.77	10.48	~	~	~	~	~
	Spot 4	0.19	0.49	29.83	59.9	10.08	~	~	~	~	~
	Spot 5	0.26	0.59	32.45	55.42	11.28	0.28	0.5	~	~	~
	Spot 6	0.3	0.71	31.07	52.42	10.21	~	~	1.13	0.3	~
	Rock	1.24	2.53	27.48	50.65	1.14	4.58	8.95	~	0.8	5.15
	Spot 8	~	~	31.28	58.57	10.15	~	~	~	~	~
	Spot 9	0.29	0.66	29.52	55.73	14.46	~	~	~	~	~
	Spot 10	0.42	0.73	50.76	42.27	5.71	0.23	0.39	~	0.18	0.04
	Spot 11	0.27	0.65	31.93	57.97	9.83	~	~	~	~	~
45 -2	Spot 1	~	~	36.22	54.37	9.41	~	~	~	~	~
	Spot 2	~	~	34.99	44.57	13.77	~	~	~	~	1.21
	Spot 3	~	~	27.67	55.17	17.16	~	~	~	~	~
	Spot 4	0.69	1.59	33.85	55.86	9.6	~	~	~	~	~
	Spot 5	0.33	0.59	45.35	45.08	6.47	0.7	1.49	0.59	~	~
	Spot 6	~	~	38.93	53.28	7.8	~	~	~	~	~
	Rock 1	~	~	33.07	59.27	7.67	~	~	~	~	~
	Rock 2	~	~	34.04	58.2	7.76	~	~	~	~	~
	Rock 3	~	~	31.54	56.96	11.5	~	~	~	~	~
MG-5 - 1	Spot 1	0.19	0.4	29.11	52.69	18.01	~	~	~	~	~
MG-5 - 2	Spot 1	0.18	0.36	31.37	50.9	17.55	~	~	~	~	~
	Spot 2	0.15	0.3	31.97	50.28	17.61	~	~	~	~	~
	Spot 3	0.28	0.58	30.91	51.33	17.48	~	~	~	~	~
	Spot 4	0.11	0.23	31.4	50.71	17.77	~	~	~	~	~
	Spot 5	0.34	0.69	31.11	50.8	17.75	~	~	~	~	~
	Spot 6	0.15	0.3	30.95	50.62	18.28	~	~	~	~	~
	Spot 7	0.21	0.44	30.99	50.46	18.33	~	~	~	~	~
	Spot 8	0.16	0.32	31.5	50.82	17.52	~	~	~	~	~
	Spot 9	0.2	0.44	27.45	53.78	18.23	~	0.34	~	~	~
CAC_004	Spot 1	0.19	0.42	24.05	62.34	12.47	0.2	0.58	0.08	0.03	0.05
	Spot 2	0.15	0.32	23.93	62.29	12.72	0.2	0.57	~	0.06	0.09
	Spot 3	0.17	0.37	23.65	62.12	13.29	0.15	0.53	~	0.03	0.06
	Spot 4	0.23	0.5	23.5	62.11	13.21	0.18	0.65	~	0.04	0.06
	Spot 5	0.22	0.49	23.54	62.17	13.02	0.24	0.69	~	0.03	0.07
	Rock 1	0.36	0.79	23.35	62.15	12.7	0.3	0.88	0.05	0.09	0.11
	Rock 2	0.2	0.44	23.11	61.99	13.55	0.27	0.76	~	0.05	0.07
	Rock 3	0.67	1.45	16.45	62.76	5.81	5.28	7.11	0.09	1.41	0.36
CAC_009	Spot 1	0.15	0.34	23.97	62.27	12.76	0.19	0.51	~	0.04	0.1
	Spot 2	0.18	0.39	23.53	62.08	13.34	0.19	0.55	~	0.04	0.1
	Spot 3	0.16	0.35	23.45	62.01	13.54	0.24	0.48	~	0.04	0.08
	Spot 4	0.19	0.39	20.66	60.75	17.31	0.28	0.69	~	~	0.12
	Spot 5	0.12	0.27	23.15	61.89	13.97	0.21	0.53	~	0.02	0.1
	Spot 6	0.23	0.47	20.23	60.55	17.86	0.26	0.74	~	~	0.13
	Spot 7	0.15	0.32	21.42	61.13	16.16	0.31	0.68	~	~	0.16
	Spot 8	0.13	0.29	24.04	62.31	12.7	0.16	0.52	~	0.05	0.09
	Spot 9	0.14	0.3	23.98	62.32	12.65	0.19	0.58	~	0.04	0.1
	Spot 10	0.15	0.34	23.95	62.23	12.85	0.18	0.46	~	0.05	0.12
	Spot 11	0.15	0.31	20.47	60.62	17.71	0.26	0.64	~	~	0.14
	Spot 12	0.14	0.31	24.18	62.36	12.43	0.21	0.49	0.07	0.05	0.07
	Spot 13	0.19	0.41	23.16	61.89	13.87	0.2	0.55	~	0.04	0.09
	Spot 14	0.17	0.37	23.56	62.07	13.23	0.19	0.55	0.11	0.02	0.1
	Spot 15	0.17	0.37	23.56	62.07	13.23	0.19	0.55	0.11	0.02	0.1
	Spot 16	0.21	0.43	21.15	60.93	16.8	0.17	0.63	~	~	0.1
	Spot 17	~	~	21.24	60.87	16.95	~	~	~	~	0.13
	Spot 18	0.19	0.4	20.97	60.86	16.98	0.24	0.62	~	~	0.13
	Spot 19	0.11	0.25	24.01	62.28	12.83	0.18	0.47	~	0.04	0.08
	Spot 20	0.21	0.47	23.64	62.13	13.16	0.18	0.54	~	0.04	0.1
	Spot 21	0.19	0.42	23.46	62.08	13.29	0.19	0.58	~	0.04	0.14
	Spot 22	0.25	0.51	20.13	60.54	17.88	0.27	0.81	~	~	0.11
	Spot 23	0.25	0.51	20.13	60.54	17.88	0.27	0.81	~	~	0.11
	Spot 24	0.21	0.45	23.39	62.07	13.3	0.21	0.66	~	0.05	0.11
	Rock 1	0.18	0.41	23.98	62.44	12.2	0.25	2.63	~	0.04	0.11
	Rock 2	0.26	0.53	20.83	60.83	17.12	0.26	0.71	~	~	~
	Rock 3	0.28	0.61	23.97	62.27	12.73	0.2	0.51	~	0.05	~
	Rock 4	0.23	0.47	20.66	60.74	17.41	0.25	0.7	~	~	~
	Rock 5	0.22	0.48	23.49	62.03	13.56	0.14	0.52	~	0.05	~
	Rock 6	0.2	0.43	23.77	62.17	13.09	0.18	0.51	~	0.04	0.05
	Rock 7	0.17	0.38	23.75	62.15	13.09	0.2	0.48	~	0.05	0.09
	Rock 8	0.25	0.55	23.25	61.93	13.67	0.2	0.55	~	0.06	0.08
