# Supplementary material for: Ecological interactions in Cloudina from the Ediacaran of Brazil: implications for the rise of animal biomineralization
Source: Sci Rep. 2017 Jul 14;7:5482. doi: 10.1038/s41598-017-05753-8 (PMC5511220; doi:10.1038/s41598-017-05753-8)
Supplement: Supplementary file 3 — Supplementary Table S2 [file 41598_2017_5753_MOESM3_ESM.xls]

## Sheet: Plan1
Specimen	T	L	ʋ4	ʋ1
GP/L1E 45 - 1	154	281	712	1086	Raman Bands
	10.74	14.32	8.2	5.44	FWHM
GP/L1E 45 - 2	155	281	712	1086	Raman Bands
	9.85	13.72	7.22	5.3	FWHM
GP/L1E 45 - 3	155	281	711	1086	Raman Bands
	11.19	12.52	9.05	5.18	FWHM
GP/L1E 45 - 4	155	282	712	1086	Raman Bands
	12.93	13.28	7.41	5.08	FWHM
GP/L1E 45 - 5	155	282	712	1086	Raman Bands
	10.67	13.54	7.13	5.26	FWHM
CAC-2	154	281	712	1086	Raman Bands
	10.79	13.69	6.86	5.2	FWHM
