# Supplementary material for: Ecological interactions in Cloudina from the Ediacaran of Brazil: implications for the rise of animal biomineralization
Source: Sci Rep. 2017 Jul 14;7:5482. doi: 10.1038/s41598-017-05753-8 (PMC5511220; doi:10.1038/s41598-017-05753-8)
Supplement: Supplementary file 4 — Supplementary Table S3 [file 41598_2017_5753_MOESM4_ESM.xls]

## Sheet: Plan1
Elements	Shell	Rock
Ca	719800	673300
Ti	30.98	49.35
Mn	42.22	37.28
Fe	1860	1880
Cu	52.39	41.15
Zn	20.78	36.2
As	0.2129	1.019
Rb	18.17	25.27
Sr	297.1	240.2
Pb	25.16	42.12
